# Supplementary material for: Natural Bioactive Substances in Fruits of Aronia melanocarpa (Michx.) Elliott Exposed to Combined Light-Type, Chitosan Oligosaccharide, and Spent Mushroom Residue Treatments
Source: Plants (Basel). 2023 Jan 30;12(3):604. doi: 10.3390/plants12030604 (PMC9919629; doi:10.3390/plants12030604)
Supplement: Supplementary file 1 [file plants-12-00604-s001.zip]

Archive with 1 entries (1 files):
- plants-2176881-supplementary.pdf
